# Supplementary material for: Systematic Characterization of Dynamic Parameters of Intracellular Calcium Signals
Source: Front Physiol. 2016 Nov 10;7:525. doi: 10.3389/fphys.2016.00525 (PMC5102910; doi:10.3389/fphys.2016.00525)
Supplement: Supplementary file 1 [file DataSheet1.ZIP]

Archive with 37 entries (34 files):
- example/
- example/activationModelDrift8.m
- example/AT.m
- example/characterizeDecay.m
- example/characterizeDocument.m
- example/example.m
- example/example.xls
- example/example_2.m
- example/example_3.m
- example/inpaintn.m
- example/optimfit1.m
- example/optimfit1.m~
- example/parameterCharacterization.m
- example/periodCluster4.m
- example/periodicUncertainty.m
- example/poi_library/
- example/poi_library/dom4j-1.6.1.jar
- example/poi_library/LICENSE
- example/poi_library/poi-3.8-20120326.jar
- example/poi_library/poi-ooxml-3.8-20120326.jar
- example/poi_library/poi-ooxml-schemas-3.8-20120326.jar
- example/poi_library/stax-api-1.0.1.jar
- example/poi_library/xmlbeans-2.3.0.jar
- example/responseModelDrift11.m
- example/sample_outputs/
- example/sample_outputs/example.Sheet_1.block_1.roi_1.png
- example/sample_outputs/example.Sheet_1.block_2.roi_1.png
- example/sample_outputs/example.Sheet_1.block_3.roi_1.png
- example/sample_outputs/example.Sheet_1.block_4.roi_1.png
- example/sample_outputs/example.Sheet_1.block_5.roi_1.png
- example/sample_outputs/example_parameterCharacterization.xls
- example/sample_outputs/example_parameterCharacterization_31_Aug_2016_11.13.35.xls
- example/splitSheet.m
- example/TVRegSpikeRemove.m
- example/TVRegSpikeRemoveMultiL1BiCont2.m
- example/writeSheet.m
- example/xlwrite.m
