# Supplementary material for: Systematic Characterization of Dynamic Parameters of Intracellular Calcium Signals
Source: Front Physiol. 2016 Nov 10;7:525. doi: 10.3389/fphys.2016.00525 (PMC5102910; doi:10.3389/fphys.2016.00525)
Supplement: Supplementary file 1 [file DataSheet1.ZIP › example/AT.m]

function y = AT(w) 
y=( sum(w) * ones( length( w ), 1 ) - [ 0; cumsum( w( 1 : end - 1 ) ) ] ); 
end
