# Supplementary material for: Systematic Characterization of Dynamic Parameters of Intracellular Calcium Signals
Source: Front Physiol. 2016 Nov 10;7:525. doi: 10.3389/fphys.2016.00525 (PMC5102910; doi:10.3389/fphys.2016.00525)
Supplement: Supplementary file 1 [file DataSheet1.ZIP › example/example.xls]

## Sheet: Sheet 1
Time (s)	Signal		Time (s)	Signal		Time (s)	Signal		Time (s)	Signal		Time (s)	Signal
0	0.815522		0	0.863368		0	0.778562		0	0.72631		0	0.889928
0.595492	0.811497		1.76061	0.857184		0.59569	0.745347		0.594448	0.726382		0.593705	0.882977
1.18972	0.811799		3.52138	0.845254		1.00389	0.725521		1.1897	0.726014		1.1878	0.886513
1.78081	0.817917		4.11531	0.839099		1.59738	0.705322		1.78146	0.715966		1.77922	0.875048
2.18985	0.808242		4.51897	0.840792		2.18886	0.680922		2.18974	0.724389		2.18723	0.881937
2.779	0.805163		5.11232	0.833753		2.59698	0.658243		2.77888	0.716561		2.7765	0.888043
3.37101	0.805745		5.70406	0.84246		3.19091	0.6338		3.37079	0.718827		3.36823	0.864164
3.77975	0.796705		6.11209	0.838299		3.78381	0.603139		3.77965	0.713707		3.77726	0.868563
4.37318	0.800841		6.70684	0.843999		4.19185	0.587235		4.37396	0.715069		4.37168	0.869206
4.96484	0.797664		7.29833	0.839882		4.78639	0.5619		4.96635	0.715726		4.96361	0.868995
5.37372	0.801773		7.70196	0.844405		5.37804	0.536772		5.37159	0.713169		5.37216	0.869223
5.96806	0.798767		8.29556	0.838457		5.78693	0.515617		5.96693	0.713848		5.96616	0.86582
6.55957	0.795953		8.88709	0.829852		6.38138	0.496835		6.5586	0.710123		6.5583	0.859256
6.96779	0.796457		9.29596	0.830792		6.97365	0.462481		6.96769	0.712695		6.96724	0.8501
7.56244	0.787732		9.88448	0.828428		7.38187	0.45116		7.56234	0.715919		7.56068	0.862663
8.15281	0.785945		10.4758	0.826772		7.97568	0.426878		8.15367	0.712724		8.15231	0.858904
8.56078	0.791354		10.884	0.829885		8.56692	0.399972		8.56168	0.710657		8.56026	0.866812
9.1556	0.782763		11.4783	0.834837		8.97592	0.388844		9.15653	0.712429		9.1486	0.859632
9.74734	0.796661		12.07	0.835719		9.57062	0.375402		9.74855	0.71169		9.74024	0.863139
10.1558	0.782869		12.479	0.829951		10.1624	0.352847		10.1566	0.708375		10.1492	0.848465
10.7506	0.790814		13.0738	0.82018		10.5709	0.332986		10.7512	0.713624		10.7436	0.857304
11.3419	0.774671		13.6653	0.823374		11.1655	0.307989		11.3436	0.711663		11.3357	0.850436
11.7458	0.784075		14.074	0.821344		11.7569	0.286545		11.7517	0.712726		11.7443	0.852973
12.3352	0.78656		14.6682	0.833764		12.1659	0.274758		12.3459	0.711154		12.3387	0.851915
12.9272	0.786745		15.2597	0.826466		12.7595	0.253236		12.9387	0.709171		12.9299	0.857005
13.3318	0.78327		15.668	0.824521		13.3512	0.232847		13.3477	0.709605		13.3381	0.852441
13.9264	0.782522		16.2613	0.826798		13.7599	0.220363		13.942	0.712738		13.9315	0.845922
14.5187	0.785109		16.8528	0.827475		14.3548	0.195068		14.5336	0.709759		14.5233	0.851731
14.9278	0.776294		17.261	0.822617		14.946	0.175258		14.9427	0.706104		14.9312	0.854581
15.522	0.774406		17.8561	0.821993		15.355	0.167806		15.5373	0.710663		15.5262	0.847802
16.1085	0.777558		18.448	0.825609		15.9495	0.148534		16.1288	0.709147		16.117	0.842307
16.5177	0.785267		18.857	0.827366		16.5411	0.125564		16.5327	0.708068		16.5252	0.846079
17.113	0.775222		19.4506	0.829893		16.9499	0.115969		17.1273	0.707932		17.1187	0.8416
17.7048	0.784652		20.0421	0.827359		17.5444	0.100668		17.7207	0.711637		17.7103	0.842603
18.1138	0.769692		20.4511	0.831033		18.1358	0.0877662		18.1296	0.711668		18.1192	0.834067
18.7076	0.770316		21.0454	0.828358		18.5439	0.0673585		18.7244	0.705266		18.7136	0.838335
19.2999	0.779044		21.6369	0.816826		19.1385	0.0560993		19.3166	0.709952		19.3056	0.83054
19.7088	0.775629		22.045	0.817321		19.7308	0.0355229		19.7247	0.70716		19.7142	0.829948
20.3035	0.763345		22.6383	0.820875		20.1399	0.0239449		20.3194	0.703581		20.3085	0.834836
20.8897	0.781108		23.2288	0.816602		20.7348	0.0145552		20.9107	0.704102		20.9003	0.833802
21.2987	0.767267		23.637	0.821692		21.3282	-0.0125368		21.3196	0.705686		21.3082	0.836841
21.8922	0.776754		24.2313	0.816731		21.7368	-0.0216369		21.9143	0.709981		21.9018	0.838489
22.4836	0.777124		24.823	0.816947		22.3314	-0.0373574		22.5062	0.70807		22.4929	0.865888
22.8928	0.775024		25.2311	0.814699		22.9236	-0.0542633		22.9157	0.705686		22.9012	0.896519
23.4866	0.773656		25.8253	0.820312		23.3319	-0.0601542		23.5102	0.712258		23.4944	0.908874
24.0779	0.753051		26.4168	0.821601		23.9253	-0.065267		24.1016	0.713782		24.0861	0.92753
24.4869	0.762521		26.8251	0.819922		24.5169	-0.082794		24.5096	0.719778		24.4942	0.953151
25.075	0.756357		27.4185	0.813829		24.9259	-0.0943564		25.1046	0.736053		25.0887	1.03583
25.6666	0.778473		28.0114	0.816575		25.5203	-0.104847		25.6966	0.75475		25.6799	1.18906
26.0749	0.86335		28.4201	0.816896		26.1127	-0.115508		26.1016	0.781392		26.0882	1.49913
26.6684	1.56292		29.0145	0.825929		26.5209	-0.118593		26.6963	0.82243		26.683	2.00026
27.2599	2.52707		29.6048	0.81366		27.1155	-0.131667		27.2832	0.968859		27.2742	2.25233
27.6688	2.94655		30.013	0.816978		27.7068	-0.141744		27.6916	1.23706		27.6832	2.35652
28.2636	3.20467		30.6073	0.822568		28.1169	-0.15331		28.2864	1.78239		28.1832	2.456
28.8549	3.41577		31.1991	0.816149		28.6158	-0.158639		28.8782	2.0232		28.6831	2.49779
29.2638	3.30241		31.6081	0.82405		29.1158	-0.163884		29.2866	2.06738		29.1832	2.49049
29.8574	3.3351		32.108	0.818283		29.6158	-0.181309		29.8809	2.13047		29.6832	2.52081
30.4444	3.36435		32.608	0.825699		30.1158	-0.189065		30.2907	2.14637		30.1831	2.52708
30.8529	3.38649		33.1079	0.823743		30.6168	-0.185435		30.7906	2.19271		30.6831	2.44014
31.4464	3.37963		33.608	0.836315		31.1168	-0.178444		31.2856	2.17857		31.1831	2.45214
32.0378	3.41866		34.108	0.830325		31.6168	-0.174051		31.7906	2.19612		31.6831	2.38309
32.4469	3.41843		34.608	0.834122		32.1168	-0.173748		32.2906	2.18192		32.1831	2.38079
33.0405	3.40881		35.108	0.840207		32.6168	-0.16175		32.7906	2.17099		32.6832	2.30669
33.6327	3.37618		35.608	0.833065		33.1168	-0.15875		33.2906	2.12939		33.1831	2.23422
34.0408	3.35697		36.1079	0.83173		33.6168	-0.168365		33.7906	2.11506		33.6781	2.17596
34.6346	3.32992		36.608	0.8308		34.1168	-0.17944		34.2856	2.07923		34.1831	2.07329
35.2268	3.29121		37.1079	0.8389		34.6168	-0.204432		34.7906	2.03103		34.6781	2.01708
35.6358	3.32827		37.6079	0.831658		35.1168	-0.221082		35.2906	1.99514		35.1832	1.96033
36.1357	3.36035		38.108	0.833268		35.6169	-0.238369		35.7906	1.95314		35.6831	1.86978
36.6357	3.3428		38.608	0.836353		36.1168	-0.247961		36.2906	1.90792		36.1832	1.79715
37.1357	3.31616		39.1079	0.836851		36.6168	-0.251622		36.7896	1.86987		36.6831	1.73992
37.6357	3.29767		39.608	0.844042		37.1168	-0.254493		37.2896	1.82711		37.1831	1.64993
38.1357	3.26433		40.108	0.833524		37.6168	-0.260458		37.7896	1.78914		37.6831	1.5954
38.6357	3.33937		40.608	0.838841		38.1168	-0.269327		38.2896	1.74865		38.1832	1.54776
39.1357	3.207		41.108	0.833664		38.6168	-0.26703		38.7906	1.72644		38.6831	1.51463
39.6357	3.20986		41.608	0.836175		39.1168	-0.268393		39.2896	1.70842		39.1832	1.48407
40.1357	3.18891		42.1079	0.834991		39.6159	-0.271859		39.7906	1.72517		39.6832	1.49765
40.6357	3.16034		42.608	0.841558		40.1169	-0.278381		40.2906	1.73569		40.1832	1.52637
41.1358	3.06209		43.108	0.84294		40.6118	-0.294161		40.7906	1.72552		40.6832	1.5202
41.6358	3.12612		43.608	0.835307		41.1168	-0.293199		41.2906	1.71013		41.1832	1.54508
42.1357	3.06376		44.108	0.841609		41.6169	-0.297979		41.7906	1.7299		41.6832	1.51236
42.6357	3.04538		44.608	0.839111		42.1169	-0.302005		42.2906	1.74983		42.1832	1.55308
43.1357	2.97947		45.1079	0.848286		42.6168	-0.3041		42.7906	1.78389		42.6832	1.54331
43.6357	2.93858		45.608	0.848413		43.1168	-0.287182		43.2906	1.83024		43.1831	1.5313
44.1357	2.8977		46.108	0.853588		43.6168	-0.252407		43.7906	1.86901		43.6831	1.54149
44.6357	2.80202		46.608	0.859183		44.1119	-0.2417		44.2906	1.88897		44.1832	1.55852
45.1307	2.762		47.108	0.866467		44.6168	-0.182728		44.7906	1.91325		44.6831	1.51726
45.6357	2.75663		47.608	0.867005		45.1169	-0.125895		45.2896	1.90581		45.1832	1.54415
46.1357	2.71374		48.108	0.861741		45.6169	-0.0815492		45.7856	1.90104		45.6831	1.59807
46.6357	2.62034		48.608	0.859169		46.1169	-0.0752945		46.2906	1.88442		46.1831	1.56876
47.1357	2.49641		49.1079	0.864706		46.6169	-0.0579066		46.7906	1.8844		46.6832	1.58442
47.6357	2.47768		49.603	0.881628		47.1168	-0.0616905		47.2906	1.88207		47.1832	1.58052
48.1357	2.38888		50.108	0.879167		47.6168	-0.0516492		47.7896	1.86347		47.6832	1.58366
48.6357	2.33553		50.608	0.873589		48.1168	-0.0183715		48.2896	1.85739		48.1831	1.55797
49.1307	2.27251		51.1079	0.878507		48.6169	0.0491522		48.7896	1.82798		48.6831	1.53414
49.6357	2.1902		51.608	0.878778		49.1168	0.0952119		49.2846	1.79914		49.1832	1.50673
50.1357	2.13071		52.108	0.88234		49.6168	0.156243		49.7906	1.7734		49.6832	1.46076
50.6357	2.06245		52.608	0.874403		50.1169	0.224183		50.2906	1.72854		50.1832	1.43433
51.1358	1.98535		53.108	0.879959		50.6159	0.281829		50.7906	1.69967		50.6832	1.40678
51.6357	1.90329		53.608	0.873385		51.1169	0.333388		51.2906	1.6759		51.1831	1.36209
52.1358	1.82833		54.108	0.88366		51.6169	0.411528		51.7906	1.62766		51.6832	1.3322
52.6357	1.75186		54.608	0.901771		52.1158	0.497069		52.2906	1.61458		52.1831	1.27461
53.1357	1.70325		55.108	0.903808		52.6169	0.512959		52.7906	1.58977		52.6832	1.23055
53.6358	1.60916		55.608	0.934263		53.1169	0.497659		53.2906	1.56452		53.1832	1.22173
54.1357	1.55292		56.1079	0.938249		53.6169	0.495703		53.7906	1.54495		53.6831	1.19252
54.6358	1.50992		56.608	0.956877		54.1169	0.48708		54.2906	1.50394		54.1832	1.17539
55.1357	1.43847		57.108	0.988559		54.6169	0.472711		54.7906	1.49024		54.6831	1.15708
55.6357	1.40248		57.608	1.02775		55.1169	0.447733		55.2846	1.46109		55.1832	1.16229
56.1358	1.34009		58.108	1.06282		55.6169	0.404326		55.7906	1.43577		55.6832	1.17054
56.6358	1.30207		58.608	1.07522		56.1168	0.37166		56.2906	1.42324		56.1831	1.11763
57.1357	1.2522		59.108	1.10341		56.6168	0.321792		56.7906	1.41684		56.6832	1.12652
57.6357	1.19131		59.603	1.14998		57.1119	0.277916		57.2906	1.39125		57.1832	1.12236
58.1357	1.1897		60.108	1.20922		57.6169	0.23446		57.7907	1.39572		57.6831	1.10373
58.6357	1.14881		60.608	1.2496		58.1168	0.205655		58.2906	1.39913		58.1831	1.1008
59.1358	1.11343		61.108	1.26838		58.6169	0.166114		58.7906	1.41806		58.6832	1.07037
59.6357	1.08836		61.608	1.31067		59.1168	0.111911		59.2896	1.42385		59.1831	1.02511
60.1357	1.06085		62.108	1.32952		59.6168	0.0599802		59.7897	1.43664		59.6832	1.02044
60.6357	1.04243		62.608	1.3338		60.1168	0.016483		60.2896	1.43138		60.1831	1.0078
61.1357	1.02552		63.108	1.31669		60.6168	0.00311839		60.7896	1.43173		60.6831	0.998793
61.6357	1.00835		63.608	1.31538		61.1168	-0.0428244		61.2906	1.42819		61.1831	0.991649
62.1358	0.958466		64.108	1.32458		61.6168	-0.0802662		61.7906	1.44848		61.6831	0.988913
62.6357	0.97008		64.608	1.31903		62.1168	-0.117628		62.2906	1.48015		62.1831	0.96866
63.1358	0.953825		65.108	1.29641		62.6168	-0.17263		62.7856	1.51046		62.6833	0.941902
63.6357	0.946943		65.608	1.30611		63.1168	-0.204063		63.2906	1.49191		63.1831	0.946173
64.1358	0.921146		66.108	1.29101		63.6168	-0.244258		63.7906	1.51663		63.6832	0.931168
64.6358	0.921432		66.608	1.28499		64.1168	-0.256296		64.2906	1.52988		64.1831	0.923745
65.1357	0.908366		67.108	1.29112		64.6168	-0.268787		64.7907	1.52859		64.6782	0.903623
65.6357	0.895529		67.608	1.27893		65.1168	-0.294483		65.2906	1.5327
66.1357	0.893589		68.108	1.28133		65.6169	-0.318754		65.7906	1.52105
66.6357	0.879697		68.608	1.27097		66.1168	-0.344598		66.2906	1.5176
67.1357	0.865352		69.1081	1.27222		66.6168	-0.3556		66.7906	1.51055
67.6357	0.86295		69.608	1.25373		67.1168	-0.368649		67.2906	1.50771
68.1358	0.845598		70.108	1.25178		67.6169	-0.388515		67.7896	1.48638
68.6357	0.841817		70.608	1.26109		68.1168	-0.408959		68.2906	1.4629
69.1357	0.842532		71.108	1.25355		68.6168	-0.442171		68.7896	1.44299
69.6358	0.83857		71.608	1.25806		69.1169	-0.477735		69.2896	1.42486
70.1357	0.834928		72.108	1.25701		69.6169	-0.515036		69.7907	1.37377
70.6357	0.831107		72.608	1.2608		70.1168	-0.537962		70.2906	1.33663
71.1358	0.825027		73.108	1.27467		70.6168	-0.564817		70.7906	1.32
71.6357	0.810557		73.608	1.28566		71.1169	-0.576249		71.2896	1.28913
72.1358	0.807356		74.108	1.299		71.6168	-0.615769		71.7906	1.28994
72.6357	0.811079		74.608	1.32679		72.1168	-0.628494		72.2906	1.23978
73.1358	0.805376		75.108	1.3167		72.6168	-0.639872		72.7906	1.22579
73.6358	0.801675		75.608	1.3076		73.1118	-0.65823		73.2907	1.20837
74.1357	0.78561		76.108	1.32212		73.6169	-0.669749		73.7906	1.22887
74.6357	0.80316		76.608	1.31952		74.1168	-0.687062		74.2906	1.23642
75.1358	0.795194		77.108	1.3002		74.6169	-0.698683		74.7906	1.20515
75.6357	0.771092		77.608	1.29267		75.1168	-0.707967		75.2906	1.20146
76.1357	0.775774		78.103	1.28159		75.6168	-0.722001		75.7906	1.17432
76.6307	0.76587		78.608	1.26762		76.1168	-0.7272		76.2906	1.1533
77.1357	0.76246		79.108	1.25859		76.6169	-0.738578		76.7906	1.16049
77.6358	0.756017		79.608	1.25411		77.1169	-0.74371		77.2906	1.17611
78.1357	0.744368		80.108	1.24514		77.6168	-0.745912		77.7906	1.15094
78.6357	0.74828		80.608	1.25366		78.1168	-0.754934		78.2907	1.15261
79.1357	0.746235		81.108	1.22868		78.6168	-0.76022		78.7896	1.13239
79.6358	0.739451		81.6079	1.25199		79.1168	-0.755251		79.2896	1.16157
80.1357	0.746181		82.108	1.24922		79.6168	-0.763553		79.7896	1.17215
80.6307	0.73547		82.603	1.26311		80.1169	-0.768479		80.2906	1.21368
81.1357	0.737909		83.108	1.28822		80.6168	-0.761446		80.7896	1.24609
81.6357	0.739088		83.608	1.29532		81.1169	-0.766938		81.2906	1.27658
82.1357	0.729118		84.108	1.30745		81.6159	-0.754771		81.7896	1.30133
82.6357	0.727366		84.608	1.3052		82.1168	-0.757912		82.2896	1.29041
83.1358	0.740236		85.108	1.29831		82.6168	-0.76553		82.7906	1.32581
83.6358	0.7101		85.608	1.29966		83.1169	-0.778169		83.2896	1.32197
84.1357	0.718296		86.108	1.30273		83.6168	-0.784136		83.7906	1.31835
84.6357	0.718614		86.608	1.32479		84.1169	-0.792035		84.2906	1.30826
85.1358	0.708022		87.108	1.32955		84.6169	-0.790209		84.7906	1.31387
85.6358	0.714898		87.608	1.30775		85.1118	-0.794823		85.2906	1.31774
86.1358	0.713813		88.108	1.28375		85.6169	-0.793164		85.7846	1.31286
86.6358	0.716171		88.608	1.2741		86.1168	-0.800622		86.2906	1.3129
87.1358	0.709948		89.108	1.25259		86.6168	-0.802009		86.7906	1.29813
87.6358	0.701055		89.608	1.22233		87.1168	-0.800592		87.2906	1.28919
88.1357	0.708121		90.108	1.18644		87.6168	-0.807473		87.7906	1.27328
88.6358	0.700005		90.608	1.18184		88.1168	-0.810179		88.2907	1.26501
89.1358	0.700873		91.108	1.19395		88.6168	-0.816835		88.7906	1.25445
89.6357	0.705848		91.608	1.17641		89.1168	-0.809811		89.2906	1.2374
90.1357	0.690588		92.108	1.17445		89.6168	-0.824599		89.7896	1.19412
90.6357	0.708639		92.608	1.18061		90.1168	-0.823985		90.2896	1.16647
91.1358	0.697809		93.108	1.17273		90.6169	-0.825146		90.7896	1.15753
91.6307	0.691808		93.608	1.16106		91.1169	-0.832474		91.2906	1.10814
92.1357	0.693454		94.108	1.17361		91.6169	-0.835225		91.7856	1.07813
92.6358	0.695033		94.608	1.17773		92.1168	-0.838371		92.2896	1.06935
93.1358	0.699444		95.108	1.16574		92.6158	-0.853011		92.7896	1.04012
93.6358	0.693785		95.608	1.15845		93.1158	-0.85422		93.2906	1.04129
94.1357	0.699975		96.108	1.15351		93.6158	-0.852388		93.7906	1.0149
94.6357	0.68474		96.608	1.13672		94.1169	-0.852767		94.2906	1.0078
95.1358	0.694645		97.108	1.12019		94.6169	-0.843278		94.7906	1.00147
95.6357	0.690856		97.608	1.10377		95.1168	-0.862247		95.2906	0.988367
96.1358	0.688809		98.108	1.08941		95.6118	-0.856807		95.7906	0.969109
96.6358	0.677766		98.608	1.0787		96.1169	-0.871912		96.2906	0.973732
97.1358	0.69414		99.108	1.04208		96.6169	-0.8739		96.7906	0.95668
97.6357	0.687977		99.603	1.03514		97.1168	-0.88049		97.2906	0.937573
98.1357	0.678948		100.108	1.02451		97.6168	-0.882791		97.7906	0.947097
98.6357	0.680217		100.608	1.01759		98.1168	-0.891308		98.2906	0.931959
99.1358	0.676267		101.108	1.02237		98.6169	-0.89294		98.7906	0.917111
99.6358	0.683813		101.608	1.02421		99.1169	-0.895238		99.2906	0.90471
100.136	0.688853		102.103	0.99117		99.6169	-0.902132		99.7906	0.884926
100.636	0.69032		102.608	0.993866		100.117	-0.900288		100.291	0.893973
101.136	0.684059		103.108	0.998078		100.617	-0.907543		100.79	0.906686
101.636	0.681201		103.608	1.01207		101.117	-0.911677		101.29	0.919229
102.136	0.688036		104.108	1.02007		101.617	-0.90994		101.791	0.924905
102.636	0.686191		104.608	1.01847		102.111	-0.914574		102.29	0.907168
103.136	0.683141		105.108	1.03592		102.617	-0.916681		102.791	0.904222
103.636	0.678248		105.608	1.02657		103.117	-0.921382		103.291	0.911029
104.136	0.693494		106.108	1.04366		103.612	-0.927551		103.791	0.922408
104.636	0.693231		106.608	0.996859		104.116	-0.922613		104.291	0.9375
105.136	0.694054		107.108	0.980479		104.616	-0.927755		104.791	0.932449
105.636	0.683924		107.608	0.947175		105.116	-0.931373		105.291	0.943653
106.136	0.682682		108.108	0.924415		105.617	-0.933614		105.791	0.941232
106.636	0.691891		108.608	0.91032		106.117	-0.929224		106.291	0.98755
107.136	0.683758		109.108	0.895062		106.617	-0.939172		106.791	0.991572
107.636	0.687658		109.608	0.881278		107.117	-0.929804		107.291	1.00182
108.136	0.674789		110.108	0.865454		107.617	-0.938546		107.786	1.01527
108.636	0.687973		110.608	0.857903		108.112	-0.938117		108.291	1.03634
109.136	0.692393		111.108	0.863617		108.617	-0.936436		108.791	1.08647
109.636	0.684135		111.608	0.860038		109.117	-0.941407		109.291	1.1121
110.136	0.687481		112.108	0.84235		109.617	-0.939987		109.791	1.1398
110.636	0.682021		112.608	0.848458		110.117	-0.945373		110.291	1.14391
111.136	0.687468		113.108	0.834529		110.617	-0.94485		110.791	1.14681
111.636	0.682691		113.608	0.84014		111.117	-0.948426		111.291	1.13979
112.136	0.696329		114.108	0.829619		111.617	-0.955301		111.791	1.13349
112.636	0.676983		114.608	0.822328		112.112	-0.950502		112.29	1.1341
113.136	0.687027		115.108	0.819245		112.612	-0.948717		112.791	1.13266
113.636	0.687252		115.608	0.803323		113.112	-0.957333		113.291	1.12861
114.131	0.686308		116.108	0.817036		113.617	-0.959568		113.79	1.12094
114.636	0.687422		116.608	0.802888		114.117	-0.955941		114.291	1.12632
115.136	0.686118		117.108	0.798418		114.617	-0.964526		114.791	1.12335
115.636	0.679773		117.608	0.790774		115.116	-0.960816		115.291	1.08913
116.136	0.684616		118.108	0.790735		115.617	-0.960296		115.791	1.09284
116.636	0.67232		118.608	0.784036		116.117	-0.965716		116.286	1.06995
117.136	0.684394		119.108	0.778246		116.617	-0.967355		116.791	1.05788
117.636	0.696163		119.608	0.780711		117.117	-0.967636		117.291	1.03213
118.136	0.687664		120.108	0.777231		117.617	-0.964575		117.791	1.02202
118.636	0.692349		120.608	0.782163		118.117	-0.960687		118.291	0.981333
119.136	0.695067		121.108	0.786718		118.617	-0.961425		118.791	0.964841
119.636	0.692069		121.608	0.783132		119.117	-0.975594		119.291	0.955107
120.136	0.683849		122.108	0.7684		119.617	-0.966262		119.791	0.926814
120.636	0.680759		122.608	0.778184		120.117	-0.965708		120.291	0.927675
121.136	0.689039		123.108	0.791374		120.617	-0.965954		120.79	0.934997
121.636	0.691307		123.608	0.790977		121.117	-0.966912		121.291	0.923325
122.136	0.67195		124.108	0.781744		121.617	-0.962486		121.791	0.920934
122.636	0.693106		124.608	0.775842		122.117	-0.96661		122.291	0.912864
123.136	0.688971		125.108	0.782136		122.617	-0.979268		122.791	0.911894
123.636	0.687384		125.608	0.768604		123.117	-0.972846		123.29	0.906172
124.136	0.684851		126.108	0.765056		123.617	-0.981772		123.791	0.914772
124.636	0.682071		126.608	0.760145		124.117	-0.980519		124.29	0.909341
125.136	0.684234		127.108	0.752264		124.617	-0.977359		124.79	0.90423
125.631	0.695057		127.608	0.754335		125.117	-0.977525		125.285	0.898894
126.136	0.672787		128.108	0.752708		125.612	-0.978977		125.791	0.888938
126.636	0.685363		128.608	0.745111		126.116	-0.981682		126.291	0.887276
127.136	0.691511		129.108	0.752035		126.617	-0.982342		126.791	0.887245
127.636	0.683276		129.608	0.740207		127.117	-0.993456		127.291	0.876616
128.136	0.692892		130.108	0.743231		127.617	-0.987243		127.791	0.87596
128.636	0.69462		130.603	0.745264		128.117	-0.982544		128.291	0.860015
129.136	0.684316		131.108	0.7405		128.612	-0.987078		128.786	0.842102
129.636	0.679018		131.608	0.731148		129.117	-0.9875		129.291	0.84263
130.136	0.702896		132.108	0.730826		129.617	-0.983819		129.791	0.837147
130.636	0.689271		132.608	0.726174		130.112	-0.987185		130.291	0.838778
131.136	0.692043		133.108	0.727898		130.617	-0.986868		130.791	0.839865
131.636	0.697329		133.608	0.732981		131.117	-0.995401		131.291	0.843819
132.136	0.685163		134.108	0.734115		131.611	-0.999025		131.79	0.848588
132.636	0.694586		134.608	0.734038		132.117	-0.987764		132.29	0.859078
133.136	0.690454		135.108	0.730574		132.617	-0.991769		132.79	0.860454
133.636	0.678505		135.608	0.730558		133.117	-0.981814		133.291	0.876959
134.136	0.692412		136.108	0.731625		133.617	-0.984449		133.791	0.901377
134.636	0.689252		136.608	0.726334		134.117	-0.989795		134.29	0.900302
135.136	0.692777		137.108	0.72465		134.617	-0.986695		134.79	0.90931
135.631	0.698313		137.608	0.718415		135.117	-0.983581		135.29	0.890802
136.136	0.69185		138.108	0.716999		135.617	-0.975673		135.79	0.879795
136.636	0.692558		138.608	0.722363		136.117	-0.98328		136.286	0.88801
137.136	0.693515		139.108	0.725918		136.617	-0.985623		136.791	0.889476
137.636	0.6968		139.603	0.718484		137.116	-0.986125		137.291	0.90042
138.136	0.693799		140.108	0.72529		137.616	-0.986381		137.791	0.905616
138.636	0.688627		140.608	0.717831		138.116	-0.985347		138.291	0.904021
139.136	0.690428		141.108	0.717482		138.616	-0.987041		138.791	0.9057
139.636	0.691119		141.608	0.723891		139.117	-0.985502		139.291	0.913812
140.136	0.698536		142.108	0.715755		139.617	-0.985701		139.791	0.921995
140.636	0.705768		142.608	0.715619		140.117	-0.984404		140.291	0.949154
141.136	0.697281		143.108	0.720492		140.617	-0.9772		140.791	0.965296
141.636	0.689901		143.608	0.713762		141.117	-0.988406		141.291	0.986474
142.136	0.706572		144.108	0.718119		141.617	-0.979424		141.791	1.00423
142.636	0.690578		144.608	0.711083		142.117	-0.979137		142.291	0.992028
143.136	0.715351		145.108	0.720617		142.612	-0.980078		142.79	0.990653
143.636	0.693158		145.608	0.713303		143.117	-0.968177		143.29	0.994303
144.136	0.693009		146.108	0.714148		143.617	-0.964366		143.79	1.01601
144.636	0.704931		146.608	0.721206		144.117	-0.969711		144.29	1.02039
145.136	0.720351		147.108	0.716728		144.617	-0.963895		144.785	1.0383
145.636	0.701512		147.608	0.719976		145.117	-0.971967		145.291	1.04815
146.136	0.719286		148.108	0.715411		145.617	-0.977572		145.79	1.05268
146.636	0.719208		148.608	0.718323		146.116	-0.979304		146.29	1.05132
147.136	0.711038		149.108	0.726843		146.617	-0.972376		146.79	1.05256
147.636	0.725478		149.608	0.712632		147.116	-0.978515		147.75	1.04366
148.136	0.732145					147.617	-0.973556		148.343	1.02624
148.636	0.714303					148.117	-0.970487		148.752	1.01659
149.136	0.724583								149.345	0.973778
149.636	0.718366								149.937	0.937332
