# Supplementary material for: Systematic Characterization of Dynamic Parameters of Intracellular Calcium Signals
Source: Front Physiol. 2016 Nov 10;7:525. doi: 10.3389/fphys.2016.00525 (PMC5102910; doi:10.3389/fphys.2016.00525)
Supplement: Supplementary file 1 [file DataSheet1.ZIP › example/example_2.m]

%define path to file containing recordings
%here we use a relative path but an absolute path can be used if the file
%is not located in the same folder as the code
file='example.xls'

%we need to access the global namespace to specify that the algorithm 
%should plot the fitting results
global plt

%set the plt global to true so we can visaulize the fits
plt=true;


%execute characterization algorithm 
characterizeDocument(file);
