# Supplementary material for: Systematic Characterization of Dynamic Parameters of Intracellular Calcium Signals
Source: Front Physiol. 2016 Nov 10;7:525. doi: 10.3389/fphys.2016.00525 (PMC5102910; doi:10.3389/fphys.2016.00525)
Supplement: Supplementary file 1 [file DataSheet1.ZIP › example/sample_outputs/example_parameterCharacterization.xls]

## Sheet: Sheet 1
Recording	Amplitude (A.U.)	Time of Onset (s)	Activation Time (s)	FWHM (s)	Area Under Curve	Decay Time (s)	Number of Oscillations	Magnitude of Oscillations	Period	Period Standard Deviation	FWHM of Oscillation	Persistence of Oscillation	Duty Cycle	Number of Oscillations (Coherent)	Magnitude of Oscillations (Coherent)	Period (Coherent)	Period Standard Deviation (Coherent)	FWHM of Oscillation (Coherent)	Persistence of Oscillation (Coherent)	Duty Cycle (Coherent)	Number of deviation peaks
Exp:1;ROI:1	2.63093	25.075	1.76994	23.4644	64.3286	8.505															1
Exp:2;ROI:1	0.559428	46.108	14.8634	46.5891	27.1846	38.2754	5	0.0886127	14.3	3.78484	10.8551	61	0.711812	5	0.0919699	14.3	3.78484	10.8551	61	0.711812	5
Exp:3;ROI:1	0.830632	40.6118	7.71075	12.3977	11.257	14.005	3	0.200035	27.3334	22.6955	6.85183	69	0.198604	2	0.285338	15.4999	0	5.64301	15.4999	0.364067	3
Exp:4;ROI:1	1.40353	24.5096	2.33089	37.4462	62.6662	35	6	0.287106	22.5	6.84637	7.92434	113.999	0.347561	4	0.268498	23.1668	3.9202	8.32782	66.0004	0.378535	6
Exp:5;ROI:1	1.66923	20.9003	2.7013	10.5503	22.7518	27.0131	3	0.384918	16.3333	1.75599	4.78765	34.4999	0.277546	3	0.384918	16.3333	1.75599	4.78765	34.4999	0.277546	3
