# Supplementary material for: Systematic Characterization of Dynamic Parameters of Intracellular Calcium Signals
Source: Front Physiol. 2016 Nov 10;7:525. doi: 10.3389/fphys.2016.00525 (PMC5102910; doi:10.3389/fphys.2016.00525)
Supplement: Supplementary file 1 [file DataSheet1.ZIP › example/sample_outputs/example_parameterCharacterization_31_Aug_2016_11.13.35.xls]

## Sheet: Sheet 1
Recording	Amplitude (A.U.)	Time of Onset (s)	Activation Time (s)	FWHM (s)	Area Under Curve	Decay Time (s)	Number of Oscillations	Magnitude of Oscillations	Period (s)	FWHM of Oscillation (s)	Persistence of Oscillation (s)	Duty Cycle	Number of deviation peaks
Exp:1;ROI:1	2.64265	25.6666	1.6688	23.515	63.4976	17.2808							2
Exp:2;ROI:1	0.556163	51.1079	8.45677	45.2053	22.7445	14	5	0.0955435	14.4	10.5689	61.5	0.687408	5
Exp:3;ROI:1	0.760634	39.1168	9.97862	14.0608	16.9779	13.9999	7	0.0979985	17.3119	5.77181	91.5	0.292244	7
Exp:4;ROI:1	1.72412	21.3196	1.7735	32.6831	59.8997	35	8	0.19729	14.1249	7.44123	92.4994	0.561623	9
Exp:5;ROI:1	1.64795	22.9012	3.16001	10.8052	23.4098	27.0131	3	0.408326	16.5	4.93283	34.4999	0.285962	3
